# Supplementary material for: The impact of caregivers on nosocomial transmission during a COVID-19 outbreak in a community-based hospital in South Korea
Source: PLoS One. 2022 Nov 21;17(11):e0277816. doi: 10.1371/journal.pone.0277816 (PMC9678252; doi:10.1371/journal.pone.0277816)
Supplement: S1 Dataset — (XLSX) [file pone.0277816.s002.xlsx]

## Sheet: Sheet1
number	class	transmission	male	age_range	prim_corona	prima_class	prim_65	primary_M	prim_ward_8	primary_sy	second_pro	second_65	secon_M	secon_ward8	secon_sym	prim_corona_sev	secon_coro_sev	alert	clean	diet	deficaton	activity	mental	sum	op	sore	tracho	suction	bedridden	L-tube	Foley	death	CCI
10	1	C_N	0	11-20	1	1	0	0	0	0	2	0	0	0	0	mild		1	1	1	1	1	1	5	0	0	0	0	0	0	0	0	0
4	4		0	21-30
40	4		0	21-30
22	4		0	21-30
39	4		1	31-40
65	4		0	31-40
41	2	H_N	1	41-50	1	2	0	1	1	1	1	1	1	1		mild		1	1	1	1	1	1	5	0	0	0	0	0	0	0	0	6
62	1	C_pt	1	41-50	1	1	0	1	0	0	3	0	1	0	0	mild		1	2	1	1	2	1	7	1	0	0	0	0	0	1	0	0
49	2	C_pt	1	41-50	1	2	0	1	1	1	1	1	1	1	1	severe	mild	1	2	1	1	2	2	8	0	0	0	0	0	0	1	0	5
27	2	pt_C	0	41-50	1	1	0	1	0	1	3	0	0	0	0		mild	1	3	2	1	3	1	10	1	0	0	0	1	0	1	0	1
58	1	pt_NC	0	51-60
14	1	pt_C	1	51-60	1	1	0	1	0	1	2	0	0	0	0	mild	mild	1	3	2	1	3	1	10	1	0	0	0	1	0	1	0	1
59	1	pt_NC	1	51-60
68	1	H_N	1	51-60	1	1	0	1	0	0	3			0		mild		1	3	2	1	3	1	10	1	0	0	0	0	0	0	0	1
33	2	pt_N	0	51-60	1	2	0	0	1	1	1	0	1	1		mild		1	1	1	1	1	2	6	0	0	0	0	0	0	0	0	8
5	1	C_N	1	51-60	1	1	0	1	1	0	2	0	0	1		severe		1	2	1	1	1	1	6	0	0	0	0	0	0	0	0	4
35	1	pt_C	1	51-60	1	1	0	1	0	1	3	1	0	0	0	critical	mild	1	3	1	3	3	1	11	0	1	0	0	1	0	1	1	3
43	1	pt_NC	1	51-60
11	2	C_C	0	51-60	1	2	1	0	1	1	1	1	0	1	1	mild		0	3	3	3	3	2	14	0	0	0	0	1	0	1	1	9
16	1	C_N	1	61-70	1	1	0	1	1	1	2	0	0	1		mild		1	1	2	1	1	1	6	1	0	0	0	0	0	0	0	6
55	3	pt_N	0	61-70	1	3	0	0	1	1	1	1	1	1		mild		1	1	1	2	2	1	7	0	0	0	0	0	0	0	1	8
8	3	C_pt	0	61-70	1	3	0	0	0	1	1	1	1	0	0	mild	severe	0	4	4	3	4	3	18	0	0	0	0	0	1	1	1	6
53	1	C_N	0	61-70	1	1	0	0	1	1	2	0	1	1		severe		1	1	2	1	1	1	6	0	0	0	0	0	0	0	0	6
66	1	pt_NC	1	61-70
54	2	death	0	61-70	1	2	0	0	1	1	1	1	1	1			mild	1	3	3	1	4	3	14	0	0	0	0	1	0	0	1	10
48	3	C_pt	0	61-70	1	3	0	0	1	0	1	1	0	1	0	mild	mild	0	3	2	3	3	2	13	0	0	0	0	1	0	1	0	8
21	4		0	61-70
13	4		0	61-70
36	3	pt_C	0	61-70	1	1	0	1	0	1	3	1	0	0	0	mild	mild	1	3	2	1	3	1	10	1	0	0	0	1	0	1	0	1
25	3	pt_C	0	61-70	1	1	0	1	0		1	1	0	0	0	critical	mild	1	3	1	3	3	1	11	0	1	0	0	1	0	1	1	3
18	2	death	0	61-70	1	2	1	0	1	1	1	1	0	1	1	mild		0	3	3	3	3	2	14	0	0	0	0	1	0	1	1	9
29	2	C_pt	0	61-70	1	2	1	1	1	1	1	1	1	1	0	mild	severe	1	1	2	1	1	2	7	0	0	0	0	0	0	1	0	5
7	3	pt_N	0	61-70	1	3	1	0	1	1	1	1	0	1		mild		1	3	1	3	3	1	11	0	1	0	0	1	0	1	0	8
64	1	C_N	0	61-70	1	1	1	0	1	1	2	0	0	1		severe		1	1	1	1	1	1	5	0	0	0	0	0	0	0	0	5
28	1	C_pt	1	61-70	1	2	1	1	1	1	1	1	1	1	0	mild	severe	1	1	2	1	1	2	7	0	0	0	0	0	0	1	0	5
9	3	pt_N	0	61-70	1	3	1	0	1	1	1	0	0	1		mild		1	3	1	1	3	1	9	0	0	0	0	1	0	0	0	7
57	3	death	0	> 70	1	3	1	0	1	1
46	1	pt_NC	1	> 70	1	1	1	1	1	1	2	0	0	1	1	severe
19	1	C_N	0	> 70	1	1	1	1	1	1	2	0	0	1		severe		1	1	2	1	1	2	7	0	0	0	0	0	0	0	0	9
23	2	C_C	0	> 70	1	2	1	0	1	1	1	1	0	1	1	mild		0	3	3	3	3	2	14	0	0	0	0	1	0	1	1	9
38	1	C_pt	1	> 70	1	2	0	1	1	1	1	1	1	1	1	severe	mild	1	2	1	1	2	2	8	0	0	0	0	0	0	1	0	5
60	2	C_pt	1	> 70	1	1	0	1	0	0	2	1	1	0	1	mild	mild	1	2	1	1	2	1	7	1	0	0	0	0	0	1	0	0
63	1	C_N	1	> 70	1	1	1	1	1	1	2	1	0	1	0	mild		1	2	3	3	2	2	12	0	0	0	0	0	0	1	0	3
1	1	pt_C	1	> 70	1	1	1	1	1	1	2	1	0	1	1	critical	mild	0	3	2	1	2	2	10	0	0	0	0	0	0	0	1	8
6	1	C_N	0	> 70	1	1	1	0	1	0	2	0	0	1		critical		1	3	2	3	4	2	14	0	1	0	0	1	0	1	1	12
20	3	H_N	0	> 70	1	3	1	0	1	0	1	1	0	1				1	3	2	3	3	2	13	0	1	0	0	1	0	1	0	8
50	2	pt_C	0	> 70	1	1	1	1	1	1	2	1	0	1	1	critical	mild	0	3	2	1	2	2	10	0	0	0	0	0	0	0	1	8
34	1	H_N	0	> 70	1	1	1	0	1	0	3	0	0	1	1	severe	mild	1	3	2	3	3	2	13	0	0	0	0	0	0	1	0	8
3	3	C_pt	0	> 70	1	3	1	0	1	0	1	1	0	1	1	mild	mild	1	2	2	3	2	1	10	0	1	0	0	1	0	1	0	4
42	1	H_N	0	> 70	1	1	1	0	1	0	3	0	0	1		severe		1	2	1	3	1	2	9	0	0	0	0	0	0	2	0	9
47	1	C_pt	0	> 70	1	3	0	0	1	0	1	1	0	1	0	mild	mild	0	3	2	3	3	2	13	0	0	0	0	1	0	1	0	8
2	1	C_pt	0	> 70	1	3	1	0	1	0	1	1	0	1	1	mild	mild	1	2	2	3	2	1	10	0	1	0	0	1	0	1	0	4
15	1	C_pt	1	> 70	1	3	0	0	0	1	1	1	1	0	0	mild	severe	0	4	4	3	4	3	18	0	0	0	0	0	1	1	1	6
26	1	H_N	1	> 70	1	1	1	1	1	0	2	0	1	1		severe		1	1	1	1	1	1	5	0	0	0	0	0	0	0	0	7
